# Supplementary material for: First draft genome for the sand-hopper Trinorchestia longiramus
Source: Sci Data. 2020 Mar 9;7:85. doi: 10.1038/s41597-020-0424-8 (PMC7062882; doi:10.1038/s41597-020-0424-8)
Supplement: Supplementary file 1 — Supplementary Table 1 [file 41597_2020_424_MOESM1_ESM.xlsx]

## Sheet: GOEnrichmentTest
Supplementary Table 1. GO enrichment test of expanded gene family in T. longiramus with Pfam annotated genes.
GOId	M	n	N	k	FisherTestPvalue	q-value	Namespace	Name
GO:0006259	4025	265	197	90	1.82e-58	3.32e-56	biological_process	DNA metabolic process
GO:0032196	4025	88	197	40	1.85e-30	7.5e-29	biological_process	transposition
GO:0034641	4025	718	197	100	2.25e-27	7.47e-26	biological_process	cellular nitrogen compound metabolic process
GO:0007155	4025	61	197	8	0.009	0.0286	biological_process	cell adhesion
GO:0006520	4025	72	197	4	0.472	0.828	biological_process	cellular amino acid metabolic process
GO:0009056	4025	83	197	4	0.586	0.972	biological_process	catabolic process
GO:0006397	4025	25	197	1	0.716	1	biological_process	mRNA processing
GO:0005975	4025	150	197	6	0.753	1	biological_process	carbohydrate metabolic process
GO:0051276	4025	28	197	1	0.756	1	biological_process	chromosome organization
GO:0044281	4025	204	197	7	0.882	1	biological_process	small molecule metabolic process
GO:0042592	4025	52	197	1	0.928	1	biological_process	homeostatic process
GO:0006950	4025	85	197	1	0.987	1	biological_process	response to stress
GO:0006412	4025	109	197	1	0.996	1	biological_process	translation
GO:0006629	4025	114	197	1	0.997	1	biological_process	lipid metabolic process
GO:0055085	4025	310	197	4	1	None	biological_process	transmembrane transport
GO:0007165	4025	355	197	5	1	None	biological_process	signal transduction
GO:0009058	4025	376	197	5	1	None	biological_process	biosynthetic process
GO:0006810	4025	682	197	14	1	None	biological_process	transport
GO:0006464	4025	461	197	4	1	None	biological_process	cellular protein modification process
GO:0008150	4025	4025	197	197	1	1	biological_process	biological_process
GO:0005576	2199	157	66	24	2.64e-12	6.84e-11	cellular_component	extracellular region
GO:0005615	2199	12	66	7	1.12e-08	1.86e-07	cellular_component	extracellular space
GO:0005783	2199	20	66	1	0.458	0.817	cellular_component	endoplasmic reticulum
GO:0005737	2199	68	66	1	0.878	1	cellular_component	cytoplasm
GO:0043234	2199	247	66	5	0.88	1	cellular_component	protein complex
GO:0005840	2199	108	66	1	0.966	1	cellular_component	ribosome
GO:0005622	2199	125	66	1	0.98	1	cellular_component	intracellular
GO:0005634	2199	201	66	1	0.998	1	cellular_component	nucleus
GO:0043226	2199	394	66	3	1	None	cellular_component	organelle
GO:0005575	2199	2199	66	66	1	1	cellular_component	cellular_component
GO:0003677	6091	506	217	51	2.81e-12	6.84e-11	molecular_function	DNA binding
GO:0004518	6091	99	217	15	1.76e-06	1.65e-05	molecular_function	nuclease activity
GO:0016757	6091	177	217	16	0.000524	0.00233	molecular_function	transferase activity, transferring glycosyl groups
GO:0030234	6091	90	217	9	0.00452	0.0159	molecular_function	enzyme regulator activity
GO:0016887	6091	65	217	7	0.00796	0.0262	molecular_function	ATPase activity
GO:0016810	6091	37	217	4	0.0413	0.113	molecular_function	hydrolase activity, acting on carbon-nitrogen (but not peptide) bonds
GO:0016491	6091	375	217	20	0.0446	0.12	molecular_function	oxidoreductase activity
GO:0022857	6091	426	217	20	0.123	0.295	molecular_function	transmembrane transporter activity
GO:0019899	6091	73	217	4	0.262	0.559	molecular_function	enzyme binding
GO:0016746	6091	76	217	4	0.286	0.597	molecular_function	transferase activity, transferring acyl groups
GO:0016765	6091	10	217	1	0.304	0.62	molecular_function	transferase activity, transferring alkyl or aryl (other than methyl) groups
GO:0004871	6091	265	217	11	0.344	0.69	molecular_function	signal transducer activity
GO:0016829	6091	64	217	3	0.4	0.753	molecular_function	lyase activity
GO:0008135	6091	25	217	1	0.597	0.986	molecular_function	translation factor activity, RNA binding
GO:0004386	6091	39	217	1	0.758	1	molecular_function	helicase activity
GO:0016798	6091	75	217	1	0.935	1	molecular_function	hydrolase activity, acting on glycosyl bonds
GO:0043167	6091	1390	217	38	0.979	1	molecular_function	ion binding
GO:0003735	6091	112	217	1	0.983	1	molecular_function	structural constituent of ribosome
GO:0003723	6091	131	217	1	0.992	1	molecular_function	RNA binding
GO:0003924	6091	136	217	1	0.993	1	molecular_function	GTPase activity
GO:0016301	6091	315	217	4	0.997	1	molecular_function	kinase activity
GO:0005198	6091	242	217	1	1	None	molecular_function	structural molecule activity
GO:0003674	6091	6091	217	217	1	1	molecular_function	molecular_function
GOId	: GO term id.
M	: the number of all background proteins.
n	: the number of background proteins of a GO term.
N	: the number of all test proteins.
k	: the number of test proteins of a GO term.
